# Supplementary material for: Dynamic livelihood impacts of COVID-19 on different rural households in mountainous areas of China
Source: PLoS One. 2022 Sep 23;17(9):e0273816. doi: 10.1371/journal.pone.0273816 (PMC9506612; doi:10.1371/journal.pone.0273816)
Supplement: S1 Data — (XLSX) [file pone.0273816.s001.xlsx]

## Sheet: Sheet2
										Affecting events			extra expenses
Serial number	village	Gender	age	Education level	family size	Labor force	annual household income（RMB)	Non-farm income	Income loss	Has COVID-19 hindered your transportation?	Does it have an impact on children's learning?	Does it affect family gatherings?	extra expenses（1.Protective cost）	extra expenses（Additional food cost）	extra expenses（Other cost）	Livelihood strategies（Stage 1） Local farming	Livelihood strategies（Stage 1）Local odd job	Livelihood strategies（Stage 1）Non-local employment	Livelihood strategies（Stage 1）Internet marketing of agricultural products	Livelihood strategies（Stage 1）Decreasing investment	Livelihood strategies（Stage 1）Borrowing from friends or banks	Livelihood strategies（Stage 1)Start up business	Livelihood strategies（Stage 1）Others	Livelihood strategies（Stage 2） Local farming	Livelihood strategies（Stage 2）Local odd job	Livelihood strategies（Stage 2）Non-local employment	Livelihood strategies（Stage 2）Internet marketing of agricultural products	Livelihood strategies（Stage 2）Decreasing investment	Livelihood strategies（Stage 2）Borrowing from friends or banks	Livelihood strategies（Stage 2)Start up business	Livelihood strategies（Stage 2）Others	Livelihood strategies（Stage 3） Local farming	Livelihood strategies（Stage 3）Local odd job	Livelihood strategies（Stage 3）Non-local employment	Livelihood strategies（Stage 3）Internet marketing of agricultural products	Livelihood strategies（Stage 3）Decreasing investment	Livelihood strategies（Stage 3）Borrowing from friends or banks	Livelihood strategies（Stage 3)Start up business	Livelihood strategies（Stage 3）Others
001	ShangPing	2	38	3	3	3	50000	10000	3000	0	0	0	30	100	0	1	0	0	0	0	0	0	0	0	1	0	0	0	0	0	0	0	0	0	0	0	0	0	0
002	HuaXing	1	43	3	5	4	50000	10000	2000	1	1	0	50	500	0	1	0	0	0	0	0	0	0	1	0	0	0	0	0	0	0	1	0	1	0	0	0	0	0
003	ShangPing	2	50	3	4	3	50000	35000	0	1	0	1	30	300	0	1	0	0	1	0	0	0	0	1	0	1	0	0	0	0	0	1	0	0	0	0	0	0	0
004	ShangPing	1	51	3	3	2	30000	0	0	1	1	1	80	400	0	1	0	0	0	0	0	0	0	0	1	0	0	0	0	0	0	0	0	0	0	0	0	0	0
005	HuaXing	1	42	3	6	2	70000	5000	0	1	1	1	200	200	50	1	1	0	1	0	0	0	0	1	1	0	0	0	0	0	0	1	0	0	0	0	0	0	0
006	ShangPing	2	48	3	3	2	50000	20000	0	1	1	1	30	200	0	1	1	0	0	0	0	0	0	1	1	1	0	0	0	0	0	1	0	0	0	0	0	0	0
007	HuaXing	1	33	3	4	2	30000	10000	0	1	1	1	50	150	0	1	1	0	0	0	0	0	0	0	1	0	0	0	0	0	0	1	0	0	0	0	0	0	0
008	HuaXing	1	38	3	5	2	30000	10000	0	1	0	0	200	200	0	1	0	0	0	0	0	0	0	1	0	0	0	0	0	0	0	0	1	0	0	0	0	0	0
009	HuaXing	1	49	3	4	2	100000	50000	0	0	0	1	80	80	0	1	1	0	0	0	0	0	0	1	1	0	0	0	0	0	0	1	1	0	0	0	0	0	0
010	HuaXing	1	42	3	4	3	30000	30000	5000	1	0	0	100	150	0	1	0	0	0	0	0	0	0	1	1	0	0	0	0	0	0	1	0	1	1	0	0	0	0
011	ShangPing	2	37	3	4	3	50000	10000	0	1	0	1	120	300	0	1	0	0	0	0	0	0	0	1	0	0	0	0	0	0	0	1	1	1	0	0	0	0	0
012	ShangPing	1	31	2	4	3	50000	50000	3000	1	0	0	60	200	200	1	1	0	0	0	0	0	0	1	1	0	0	0	0	0	0	1	1	1	0	0	0	0	0
013	ShangPing	1	47	3	4	3	50000	10000	0	1	0	1	200	200	0	1	0	0	1	0	0	0	0	1	0	1	0	0	0	0	0	1	0	0	0	0	0	0	0
014	ShangPing	1	50	3	4	2	70000	40000	0	1	0	0	80	200	0	1	1	0	0	0	0	0	0	1	1	0	0	0	0	0	0	1	1	0	0	0	0	0	0
015	ShangPing	1	48	3	4	4	50000	40000	4000	1	0	1	100	300	0	1	0	0	1	0	0	0	0	1	0	0	0	0	0	0	0	1	0	1	0	0	0	0	0
016	ShangPing	1	38	3	4	2	30000	0	0	1	1	0	40	400	0	1	0	0	0	0	0	0	0	1	0	0	0	0	0	0	0	1	0	0	0	0	0	0	0
017	HuaXing	1	56	2	4	2	50000	30000	0	1	0	1	200	200	0	0	0	0	0	0	0	0	0	1	0	1	0	0	0	0	0	1	0	0	0	0	0	0	0
018	ShangPing	1	36	4	5	2	70000	35000	0	0	0	1	200	400	100	0	0	0	0	0	0	0	0	1	0	0	0	0	0	0	0	1	0	0	0	0	0	0	0
019	ShangPing	1	37	3	4	3	50000	25000	2000	1	1	1	80	200	0	1	1	0	0	0	0	0	0	1	1	1	0	0	0	0	0	0	1	1	0	0	0	0	0
020	HuaXing	1	41	2	5	4	70000	70000	5000	0	0	0	40	100	0	1	0	0	0	0	0	0	0	1	0	0	0	0	0	0	0	1	0	1	1	0	0	0	0
021	ShangPing	1	51	2	5	3	50000	30000	4000	1	1	1	60	200	50	0	1	1	1	0	0	0	0	0	1	0	0	0	0	0	0	0	1	1	0	0	0	0	0
022	ShangPing	1	48	3	4	3	50000	30000	3000	1	0	1	100	400	0	1	1	1	0	0	0	0	0	1	1	1	0	0	0	0	0	1	1	1	0	0	0	0	0
023	ShangPing	2	57	3	5	3	70000	10000	3000	0	0	1	100	200	0	0	0	1	1	0	0	0	0	0	0	0	0	0	0	0	0	0	0	1	0	0	0	0	0
024	HuaXing	1	49	3	4	4	70000	30000	5000	1	0	0	30	300	0	1	1	0	0	0	0	0	0	1	1	1	0	0	0	0	0	1	1	1	0	0	0	0	0
025	HuaXing	1	48	3	4	4	50000	20000	3000	1	0	1	30	300	0	1	0	0	0	0	0	0	0	1	1	0	0	0	0	0	0	1	1	1	0	0	0	0	0
026	ShangPing	2	53	4	4	3	70000	15000	10000	1	0	1	120	300	200	0	1	0	0	0	0	0	0	0	1	0	0	0	0	0	0	0	0	1	0	0	0	0	0
027	ShangPing	1	43	3	4	3	50000	40000	2000	1	1	0	60	600	0	1	0	1	0	0	0	0	0	1	0	0	0	0	0	0	0	1	0	1	0	0	0	0	0
028	ShangPing	1	48	3	4	3	50000	20000	12000	0	0	1	80	300	0	0	0	0	0	0	0	0	0	1	0	1	0	0	0	0	0	1	0	1	0	0	0	0	0
029	ShangPing	1	33	3	4	3	50000	30000	3000	1	0	0	40	300	0	1	1	0	0	0	1	0	0	1	1	0	0	0	0	0	0	1	1	1	0	0	0	0	0
030	HuaXing	1	33	4	4	4	70000	15000	3000	1	0	1	40	350	0	1	0	1	1	0	0	0	0	1	1	0	0	0	0	0	0	1	1	1	0	0	0	0	0
031	ShangPing	1	52	3	6	3	50000	20000	3500	1	0	1	200	200	0	0	0	0	0	0	0	0	0	1	0	1	0	0	0	0	0	1	0	0	0	0	0	0	0
032	ShangPing	1	48	3	4	3	70000	70000	10000	0	0	1	300	300	0	1	0	1	0	0	0	0	0	1	0	0	0	0	0	0	0	1	0	1	0	0	0	0	0
033	HuaXing	1	53	3	4	46	50000	10000	6000	1	1	0	50	200	0	1	1	0	0	0	0	0	0	1	1	0	0	0	0	0	0	1	1	1	0	0	0	0	0
034	HuaXing	1	38	2	4	3	70000	40000	0	1	1	1	50	200	0	1	0	1	0	0	0	0	0	1	0	1	0	0	0	0	0	1	0	1	0	0	0	0	0
035	HuaXing	2	48	3	5	2	30000	10000	1000	0	1	1	50	500	0	1	0	1	0	0	0	0	0	1	1	0	0	0	0	0	0	1	0	1	0	0	0	0	0
036	HuaXing	1	50	2	4	3	50000	30000	5000	1	0	0	50	350	0	0	1	1	1	0	0	0	0	0	1	0	0	0	0	0	0	0	1	0	0	0	0	0	0
037	ShangPing	1	38	3	7	5	70000	20000	3000	0	0	1	100	300	0	1	0	0	0	0	0	0	0	1	0	1	0	0	0	0	0	1	0	1	0	0	0	0	0
038	ShangPing	1	54	3	6	3	70000	30000	5000	1	0	0	80	300	0	0	1	1	0	0	0	0	0	1	1	0	0	0	0	0	0	1	0	1	0	0	0	0	0
039	ShangPing	1	40	3	4	3	50000	20000	6000	1	0	0	300	300	0	0	0	0	0	0	0	0	0	1	0	1	0	0	0	0	0	0	0	0	0	0	0	0	0
040	ShangPing	1	49	3	5	2	30000	30000	3000	1	1	1	50	350	0	0	1	0	0	0	0	0	0	0	1	0	1	0	0	0	0	0	0	1	0	0	0	0	0
041	HuaXing	1	36	3	5	3	30000	30000	10000	1	1	1	50	200	100	0	1	0	0	0	0	0	0	0	1	0	1	0	1	0	0	0	1	1	0	0	1	0	0
042	ShangPing	1	46	4	4	3	50000	20000	3000	1	0	1	200	200	0	0	1	1	0	0	0	0	0	0	1	0	0	1	0	0	0	0	1	1	0	0	0	0	0
043	ShangPing	1	29	3	4	1	30000	28000	0	0	1	1	50	300	0	0	0	1	1	0	0	0	0	0	0	1	0	0	1	0	0	0	1	1	1	0	1	0	0
044	ShangPing	1	38	2	5	2	30000	30000	0	1	1	1	50	50	100	0	0	0	0	0	0	0	0	0	0	1	0	0	0	0	0	0	0	1	0	0	0	0	0
045	HuaXing	1	50	3	5	4	50000	20000	6000	1	1	1	80	80	0	1	0	1	0	0	0	0	0	1	1	0	0	0	0	0	0	1	1	0	0	0	0	0	0
046	HuaXing	2	39	3	4	3	70000	40000	5000	1	1	1	100	100	0	1	0	1	0	0	0	0	0	1	0	1	0	0	0	0	0	1	0	0	0	0	0	0	0
047	ShangPing	1	46	3	6	2	50000	50000	10000	1	1	0	50	150	0	0	0	0	1	0	0	0	0	0	0	0	0	0	0	1	0	0	0	0	1	0	0	0	0
048	ShangPing	1	39	2	4	3	50000	50000	20000	1	0	1	200	200	0	0	0	0	1	0	0	0	0	0	0	1	0	0	0	0	0	0	0	1	1	0	0	0	0
049	ShangPing	2	33	3	6	2	30000	30000	50000	1	1	0	100	350	100	0	1	1	0	0	0	0	0	0	1	0	1	0	0	1	0	0	1	1	0	0	0	0	0
050	ShangPing	1	28	3	4	2	70000	70000	10000	1	0	1	100	100	0	0	0	0	0	0	0	0	0	0	0	0	0	0	0	0	0	0	0	1	0	0	0	0	0
051	ShangPing	1	43	3	6	2	70000	70000	5000	1	0	1	200	200	200	0	1	1	0	0	0	0	0	0	0	1	1	0	0	0	0	0	0	1	0	0	0	0	0
052	HuaXing	1	38	3	4	2	45000	20000	10000	0	1	0	500	1000	700	1	0	0	1	0	0	0	0	1	0	1	1	0	0	0	0	1	1	0	1	0	1	0	0
053	HuaXing	1	43	3	3	2	60000	5000	0	0	1	0	100	200	500	0	1	0	0	0	0	0	0	0	1	0	0	0	0	0	0	0	1	0	0	0	0	0	0
054	HuaXing	1	42	3	5	1	25000	500	4000	1	1	0	350	200	0	1	0	0	0	0	0	0	0	1	1	0	0	0	0	0	0	1	1	0	0	0	0	0	0
055	HuaXing	2	41	5	7	2	50000	1000	5000	1	0	0	100	200	50	1	0	0	0	0	0	0	0	0	0	0	1	0	0	0	0	1	0	0	0	0	0	0	0
056	HuaXing	1	46	3	6	2	10000	5000	10000	1	1	1	150	200	100	1	1	0	0	0	0	0	0	1	1	0	0	0	0	0	0	1	1	0	0	0	0	0	0
057	HuaXing	1	50	3	6	2	25000	10000	5000	1	1	0	200	500	200	1	0	0	0	0	0	0	0	1	0	0	0	0	0	0	0	1	1	0	0	0	0	0	0
058	HuaXing	2	47	4	3	3	10000	10000	3000	1	1	1	1000	2000	2000	1	1	0	0	0	0	0	0	0	1	0	0	0	0	0	0	0	1	0	0	0	0	0	0
059	HuaXing	1	45	2	4	2	100000	10000	10000	0	0	0	100	10	30	1	0	0	0	0	0	0	0	1	1	0	0	0	0	0	0	1	1	0	0	0	0	0	0
060	HuaXing	1	42	3	5	3	50000	0	0	1	0	0	50	50	100	1	0	0	0	0	0	0	0	1	0	0	0	0	0	0	0	1	0	0	0	0	0	0	0
061	HuaXing	1	43	2	4	2	60000	10000	500	1	1	1	200	50	0	1	1	0	0	0	0	0	0	1	1	0	0	0	0	0	0	1	1	0	0	0	0	0	0
062	ShangPing	1	46	3	6	2	60000	0	100	0	0	1	300	200	100	1	0	0	0	0	1	0	0	1	1	0	0	0	0	0	0	1	1	0	0	0	0	0	0
063	ShangPing	1	52	3	3	3	40000	10000	0	1	0	0	100	200	100	1	0	0	0	0	0	0	0	1	1	0	0	0	0	0	0	1	1	0	0	0	0	0	0
064	ShangPing	2	51	5	4	4	28800	10000	2000	1	0	0	0	0	0	0	1	0	0	0	0	0	0	0	1	0	0	0	0	0	0	0	1	0	0	0	0	0	0
065	HuaXing	1	47	4	5	4	45000	30000	30000	1	1	0	1000	2000	500	0	1	0	1	0	0	0	0	0	0	1	0	1	0	0	0	0	0	1	1	0	0	0	0
066	HuaXing	1	52	4	4	4	100000	30000	40000	0	0	1	1000	300	1200	1	0	0	0	0	0	0	0	1	0	0	0	1	0	0	0	1	0	0	0	0	0	0	0
067	HuaXing	2	45	5	5	5	35000	30000	10000	0	0	0	400	1000	500	1	0	0	0	0	0	0	0	0	0	0	0	0	0	0	0	1	0	0	0	0	0	0	0
068	HuaXing	1	48	2	6	4	75000	10000	5000	1	1	1	500	225	1000	0	1	0	0	0	0	0	0	0	1	0	0	0	0	0	0	0	1	0	0	0	0	0	0
069	HuaXing	1	45	6	5	5	100000	60000	0	0	0	1	0	0	0	0	1	0	0	0	0	0	0	1	0	0	0	0	0	0	0	1	0	0	0	0	0	0	0
070	HuaXing	1	53	4	5	5	25000	20000	8000	1	0	0	100	500	200	0	1	0	0	0	0	0	0	0	1	0	0	0	0	0	0	0	1	1	0	0	0	0	0
071	HuaXing	1	47	3	5	2	100000	60000	30000	0	1	0	0	0	0	1	0	0	0	0	0	0	0	1	0	1	0	0	0	0	0	0	1	0	0	0	1	0	0
072	HuaXing	2	53	3	6	4	80000	42000	5000	0	1	1	200	50	0	1	1	0	0	0	0	0	0	1	1	0	0	0	0	0	0	1	1	0	0	0	0	0	0
073	HuaXing	1	46	3	5	3	60000	35000	5000	1	0	0	100	30	0	1	1	0	0	0	0	0	0	1	1	0	0	0	0	0	0	1	1	0	0	0	0	0	0
074	ShangPing	1	50	2	5	3	100000	60000	2000	1	0	0	200	50	0	1	1	0	0	0	0	0	0	0	0	0	0	0	0	0	0	1	1	0	0	0	0	0	0
075	ShangPing	1	50	2	5	3	10000	60000	2000	1	0	0	200	50	0	1	1	0	0	0	0	0	0	1	0	0	0	0	0	0	0	1	1	0	0	0	0	0	0
076	ShangPing	1	53	4	5	4	20000	9000	10000	1	0	0	50	300	300	1	0	0	0	0	0	0	0	1	0	0	0	0	0	0	0	1	0	0	0	0	0	0	0
077	ShangPing	1	46	5	6	3	96000	50000	2000	1	1	1	500	100	1000	1	0	0	0	1	0	0	0	0	0	1	0	0	0	0	0	0	0	1	0	1	0	0	0
078	ShangPing	1	46	3	5	4	60000	40000	3000	1	0	1	450	20	2000	1	0	0	0	0	0	0	0	1	0	0	0	0	0	0	0	1	0	1	0	0	0	0	0
079	HuaXing	1	37	3	5	3	25000	23000	2000	1	0	1	500	500	0	0	0	0	0	0	0	0	1	0	0	1	0	0	0	0	0	0	0	1	0	0	0	0	0
080	HuaXing	2	54	6	4	4	35000	20000	20000	1	1	1	500	500	500	1	1	0	0	0	1	0	0	0	0	1	0	0	0	0	0	1	1	1	0	0	0	0	0
081	HuaXing	1	52	6	4	2	85000	20000	10000	0	0	0	500	200	100	1	0	0	0	0	0	0	0	1	0	0	0	0	0	0	0	0	0	0	0	0	0	0	0
082	HuaXing	1	45	2	9	4	75000	50000	10000	1	0	1	500	500	200	1	0	0	0	0	0	0	0	1	0	0	0	0	0	0	0	1	0	0	0	0	0	0	0
083	HuaXing	1	35	3	7	3	25000	20000	30000	1	0	1	500	300	200	0	0	1	0	1	0	0	0	0	0	1	0	1	0	0	0	0	0	0	0	1	0	0	0
084	HuaXing	1	37	2	6	6	75000	50000	40000	1	0	1	500	500	500	0	0	0	1	0	0	0	0	0	0	1	1	0	0	0	0	0	1	1	1	0	0	0	0
085	HuaXing	1	38	3	5	2	100000	90000	2000	0	1	1	1000	500	500	0	0	0	0	0	0	0	1	0	0	0	0	0	0	0	1	0	0	0	0	0	0	0	1
086	HuaXing	1	50	5	4	4	55000	50000	4000	1	0	1	200	100	0	1	0	0	0	0	0	0	0	0	0	1	0	0	0	0	0	0	0	1	0	0	0	0	0
087	HuaXing	1	45	6	3	2	95000	90000	4000	1	0	0	200	300	300	0	0	0	0	0	0	0	1	0	0	0	0	1	0	0	0	0	0	0	0	1	0	0	0
088	HuaXing	1	39	2	4	2	35000	32000	3000	1	1	0	200	2000	20	0	1	0	0	0	0	0	0	0	1	0	0	0	0	0	0	0	1	0	0	0	0	0	0
089	HuaXing	1	47	4	4	2	75000	70000	5000	1	1	1	250	500	500	0	1	0	0	0	0	0	0	0	0	1	0	0	0	0	0	0	1	1	0	0	0	0	0
090	HuaXing	1	53	4	6	4	200000	60000	20000	1	0	1	50	500	0	1	0	0	0	0	0	0	0	0	0	0	0	1	0	0	0	0	0	0	0	0	0	0	0
091	HuaXing	1	52	3	4	2	120000	110000	3000	1	1	1	300	100	0	1	0	0	0	0	0	0	0	0	1	0	0	0	0	0	0	0	1	0	0	0	0	0	0
092	HuaXing	1	48	6	6	3	200000	150000	40000	1	0	1	800	400	0	1	0	0	0	0	0	0	1	1	1	0	1	0	0	0	0	1	0	0	0	1	0	0	0
093	HuaXing	2	48	2	4	3	40000	30000	6000	1	0	0	200	50	20	1	1	0	0	0	0	0	0	0	1	0	0	0	0	0	0	0	1	1	0	0	0	0	0
094	ShangPing	1	51	3	6	2	20000	20000	6000	1	1	0	100	300	300	0	1	0	0	0	0	0	0	1	0	0	0	0	0	0	0	0	1	0	0	0	0	0	0
095	ShangPing	2	53	4	6	2	120000	70000	16000	1	1	1	300	100	300	1	0	0	0	0	0	0	0	0	0	1	0	0	0	0	0	1	1	1	1	0	0	0	0
